# Supplementary material for: Enterococcal Infections in Left Ventricular Assist Device Recipients: Two Clinical Cases and Systematic Review
Source: Pathogens. 2026 Jun 11;15(6):626. doi: 10.3390/pathogens15060626 (PMC13304962; doi:10.3390/pathogens15060626)
Supplement: Supplementary file 1 [file pathogens-15-00626-s001.zip]

Archive with 1 entries (1 files):
- pathogens-4311216-supplementary.pdf
